# Supplementary material for: Impact of Hydrophobic Chains in Five-Coordinate Glucoconjugate Pt(II) Anticancer Agents
Source: Int J Mol Sci. 2023 Jan 25;24(3):2369. doi: 10.3390/ijms24032369 (PMC9916762; doi:10.3390/ijms24032369)
Supplement: Supplementary file 1 [file ijms-24-02369-s001.zip]

Archive with 1 entries (1 files):
- ijms-2072264-supplementary.pdf
